# Supplementary material for: Wrinkled Thermo-Electric Meander-Shaped Element on a Thin Freestanding PDMS Membrane
Source: Membranes (Basel). 2023 May 11;13(5):508. doi: 10.3390/membranes13050508 (PMC10220571; doi:10.3390/membranes13050508)
Supplement: Supplementary file 1 [file membranes-13-00508-s001.zip]

Archive with 2 entries (2 files):
- membranes-2362528-supplementary.pdf
- Video S1.mp4
